# Supplementary material for: Co-occurrence of antibiotic residues and Antimicrobial resistance genes in animal manure and agricultural soils from Machakos, Kiambu, and Kajiado Counties, Kenya
Source: PLoS One. 2026 Jul 24;21(7):e0337311. doi: 10.1371/journal.pone.0337311 (PMC13399453; doi:10.1371/journal.pone.0337311)
Supplement: S2 File — (XLSX) [file pone.0337311.s002.xlsx]

## Sheet: Metadata
sample_number	Sample_type	County
1	manure_cow	Machakos
2	soil_cow	Machakos
3	manure_pig	Machakos
4	soil_pig	Machakos
5	manure_chicken	Machakos
6	soil_chicken	Machakos
7	manure_cow	Kiambu
8	soil_cow	Kiambu
9	manure_pig	Kiambu
10	soil_pig	Kiambu
11	manure_chicken	Kiambu
12	soil_chicken	Kiambu
13	manure_cow	Kajiado
14	soil_cow	Kajiado
15	manure_pig	Kajiado
16	soil_pig	Kajiado
17	manure_chicken	Kajiado
18	soil_chicken	Kajiado

## Sheet: Sulfadimethoxin
sample_number	concentration(ng/mL)	sample_type	animal_source	county	replicate
1	0	manure	cow	Machakos	1
1	0	manure	cow	Machakos	2
1	0	manure	cow	Machakos	3
1	0	manure	cow	Machakos	4
2	0	soil	cow	Machakos	1
2	0	soil	cow	Machakos	2
2	0	soil	cow	Machakos	3
2	0	soil	cow	Machakos	4
3	0	manure	Pig	Machakos	1
3	0	manure	Pig	Machakos	2
3	0	manure	Pig	Machakos	3
3	0	manure	Pig	Machakos	4
4	0	soil	Pig	Machakos	1
4	0	soil	Pig	Machakos	2
4	0	soil	Pig	Machakos	3
4	0	soil	Pig	Machakos	4
5	0	manure	chicken	Machakos	1
5	0	manure	chicken	Machakos	2
5	0	manure	chicken	Machakos	3
5	0	manure	chicken	Machakos	4
6	0	soil	chicken	Machakos	1
6	0	soil	chicken	Machakos	2
6	0	soil	chicken	Machakos	3
6	0	soil	chicken	Machakos	4
7	0	manure	cow	Kiambu	1
7	0	manure	cow	Kiambu	2
7	11.8	manure	cow	Kiambu	3
7	0	manure	cow	Kiambu	4
8	0	soil	cow	Kiambu	1
8	0	soil	cow	Kiambu	2
8	0	soil	cow	Kiambu	3
8	0	soil	cow	Kiambu	4
9	0	manure	Pig	Kiambu	1
9	0	manure	Pig	Kiambu	2
9	0	manure	Pig	Kiambu	3
9	0	manure	Pig	Kiambu	4
10	0	soil	Pig	Kiambu	1
10	0	soil	Pig	Kiambu	2
10	0	soil	Pig	Kiambu	3
10	0	soil	Pig	Kiambu	4
11	0	manure	chicken	Kiambu	1
11	0	manure	chicken	Kiambu	2
11	0	manure	chicken	Kiambu	3
11	0	manure	chicken	Kiambu	4
12	0	soil	chicken	Kiambu	1
12	0	soil	chicken	Kiambu	2
12	0	soil	chicken	Kiambu	3
12	0	soil	chicken	Kiambu	4
13	0	manure	cow	Kajiado	1
13	0	manure	cow	Kajiado	2
13	0	manure	cow	Kajiado	3
13	0	manure	cow	Kajiado	4
14	0	soil	cow	Kajiado	1
14	0	soil	cow	Kajiado	2
14	0	soil	cow	Kajiado	3
14	0	soil	cow	Kajiado	4
15	2.76	manure	Pig	Kajiado	1
15	0	manure	Pig	Kajiado	2
15	0	manure	Pig	Kajiado	3
15	0	manure	Pig	Kajiado	4
16	247	soil	Pig	Kajiado	1
16	135	soil	Pig	Kajiado	2
16	0	soil	Pig	Kajiado	3
16	0	soil	Pig	Kajiado	4
17	0	manure	chicken	Kajiado	1
17	0	manure	chicken	Kajiado	2
17	0	manure	chicken	Kajiado	3
17	0	manure	chicken	Kajiado	4
18	0	soil	chicken	Kajiado	1
18	0	soil	chicken	Kajiado	2
18	0	soil	chicken	Kajiado	3
18	0	soil	chicken	Kajiado	4

## Sheet: Sulfamethoxanol
sample_number	concentration(ng/mL)	sample_type	animal_source	county	replicate
1		manure	cow	Machakos	1
1		manure	cow	Machakos	2
1		manure	cow	Machakos	3
1		manure	cow	Machakos	4
2		soil	cow	Machakos	1
2		soil	cow	Machakos	2
2		soil	cow	Machakos	3
2		soil	cow	Machakos	4
3		manure	Pig	Machakos	1
3		manure	Pig	Machakos	2
3		manure	Pig	Machakos	3
3		manure	Pig	Machakos	4
4		soil	Pig	Machakos	1
4		soil	Pig	Machakos	2
4		soil	Pig	Machakos	3
4		soil	Pig	Machakos	4
5		manure	chicken	Machakos	1
5		manure	chicken	Machakos	2
5		manure	chicken	Machakos	3
5		manure	chicken	Machakos	4
6		soil	chicken	Machakos	1
6		soil	chicken	Machakos	2
6		soil	chicken	Machakos	3
6		soil	chicken	Machakos	4
7		manure	cow	Kiambu	1
7		manure	cow	Kiambu	2
7		manure	cow	Kiambu	3
7		manure	cow	Kiambu	4
8		soil	cow	Kiambu	1
8		soil	cow	Kiambu	2
8		soil	cow	Kiambu	3
8		soil	cow	Kiambu	4
9		manure	Pig	Kiambu	1
9		manure	Pig	Kiambu	2
9		manure	Pig	Kiambu	3
9		manure	Pig	Kiambu	4
10		soil	Pig	Kiambu	1
10		soil	Pig	Kiambu	2
10		soil	Pig	Kiambu	3
10		soil	Pig	Kiambu	4
11		manure	chicken	Kiambu	1
11		manure	chicken	Kiambu	2
11		manure	chicken	Kiambu	3
11		manure	chicken	Kiambu	4
12		soil	chicken	Kiambu	1
12		soil	chicken	Kiambu	2
12		soil	chicken	Kiambu	3
12		soil	chicken	Kiambu	4
13		manure	cow	Kajiado	1
13		manure	cow	Kajiado	2
13		manure	cow	Kajiado	3
13		manure	cow	Kajiado	4
14		soil	cow	Kajiado	1
14		soil	cow	Kajiado	2
14		soil	cow	Kajiado	3
14		soil	cow	Kajiado	4
15		manure	Pig	Kajiado	1
15		manure	Pig	Kajiado	2
15		manure	Pig	Kajiado	3
15		manure	Pig	Kajiado	4
16		soil	Pig	Kajiado	1
16		soil	Pig	Kajiado	2
16		soil	Pig	Kajiado	3
16		soil	Pig	Kajiado	4
17		manure	chicken	Kajiado	1
17		manure	chicken	Kajiado	2
17		manure	chicken	Kajiado	3
17		manure	chicken	Kajiado	4
18		soil	chicken	Kajiado	1
18		soil	chicken	Kajiado	2
18		soil	chicken	Kajiado	3
18		soil	chicken	Kajiado	4

## Sheet: Enrofloxacin
sample_number	concentration(ng/mL)	sample_type	animal_source	county	replicate
1	15.5	manure	cow	Machakos	1
1	21.3	manure	cow	Machakos	2
1	45.3	manure	cow	Machakos	3
1	47.5	manure	cow	Machakos	4
2	0	soil	cow	Machakos	1
2	15.5	soil	cow	Machakos	2
2	0	soil	cow	Machakos	3
2	45.3	soil	cow	Machakos	4
3	18.8	manure	Pig	Machakos	1
3	27.7	manure	Pig	Machakos	2
3	46.6	manure	Pig	Machakos	3
3	50	manure	Pig	Machakos	4
4	23.7	soil	Pig	Machakos	1
4	13.1	soil	Pig	Machakos	2
4	48.4	soil	Pig	Machakos	3
4	44.4	soil	Pig	Machakos	4
5	17.6	manure	chicken	Machakos	1
5	66.2	manure	chicken	Machakos	2
5	46.1	manure	chicken	Machakos	3
5	64.7	manure	chicken	Machakos	4
6	18.4	soil	chicken	Machakos	1
6	13.6	soil	chicken	Machakos	2
6	46.4	soil	chicken	Machakos	3
6	44.6	soil	chicken	Machakos	4
7	14.5	manure	cow	Kiambu	1
7	13.7	manure	cow	Kiambu	2
7	44.9	manure	cow	Kiambu	3
7	44.6	manure	cow	Kiambu	4
8	19.7	soil	cow	Kiambu	1
8	28	soil	cow	Kiambu	2
8	46.9	soil	cow	Kiambu	3
8	50.1	soil	cow	Kiambu	4
9	16.4	manure	Pig	Kiambu	1
9	15.5	manure	Pig	Kiambu	2
9	45.7	manure	Pig	Kiambu	3
9	45.3	manure	Pig	Kiambu	4
10	18.2	soil	Pig	Kiambu	1
10	15.4	soil	Pig	Kiambu	2
10	46.3	soil	Pig	Kiambu	3
10	45.3	soil	Pig	Kiambu	4
11	14.7	manure	chicken	Kiambu	1
11	20.3	manure	chicken	Kiambu	2
11	45	manure	chicken	Kiambu	3
11	47.1	manure	chicken	Kiambu	4
12	16.2	soil	chicken	Kiambu	1
12	16.4	soil	chicken	Kiambu	2
12	45.6	soil	chicken	Kiambu	3
12	45.7	soil	chicken	Kiambu	4
13	40	manure	cow	Kajiado	1
13	14.8	manure	cow	Kajiado	2
13	54.7	manure	cow	Kajiado	3
13	45	manure	cow	Kajiado	4
14	18.9	soil	cow	Kajiado	1
14	14	soil	cow	Kajiado	2
14	46.6	soil	cow	Kajiado	3
14	44.7	soil	cow	Kajiado	4
15	24.2	manure	Pig	Kajiado	1
15	23.9	manure	Pig	Kajiado	2
15	48.6	manure	Pig	Kajiado	3
15	48.5	manure	Pig	Kajiado	4
16	14.5	soil	Pig	Kajiado	1
16	16.9	soil	Pig	Kajiado	2
16	44.9	soil	Pig	Kajiado	3
16	45.8	soil	Pig	Kajiado	4
17	19.8	manure	chicken	Kajiado	1
17	13.6	manure	chicken	Kajiado	2
17	46.9	manure	chicken	Kajiado	3
17	44.6	manure	chicken	Kajiado	4
18	14.3	soil	chicken	Kajiado	1
18	14.5	soil	chicken	Kajiado	2
18	44.9	soil	chicken	Kajiado	3
18	44.9	soil	chicken	Kajiado	4

## Sheet: Tylosin
sample_number	concentration(ng/mL)	sample_type	animal_source	county	replicate
1	0	manure	cow	Machakos	1
1	0	manure	cow	Machakos	2
1	11	manure	cow	Machakos	3
1	13.9	manure	cow	Machakos	4
2	0	soil	cow	Machakos	1
2	0	soil	cow	Machakos	2
2	10.7	soil	cow	Machakos	3
2	13.7	soil	cow	Machakos	4
3	0	manure	Pig	Machakos	1
3	0	manure	Pig	Machakos	2
3	10.6	manure	Pig	Machakos	3
3	10.6	manure	Pig	Machakos	4
4	0	soil	Pig	Machakos	1
4	0	soil	Pig	Machakos	2
4	10.5	soil	Pig	Machakos	3
4	10.8	soil	Pig	Machakos	4
5	0	manure	chicken	Machakos	1
5	0	manure	chicken	Machakos	2
5	10.6	manure	chicken	Machakos	3
5	10.5	manure	chicken	Machakos	4
6	0	soil	chicken	Machakos	1
6	0	soil	chicken	Machakos	2
6	10.5	soil	chicken	Machakos	3
6	10.8	soil	chicken	Machakos	4
7	0	manure	cow	Kiambu	1
7	0	manure	cow	Kiambu	2
7	11.1	manure	cow	Kiambu	3
7	10.6	manure	cow	Kiambu	4
8	0	soil	cow	Kiambu	1
8	0	soil	cow	Kiambu	2
8	10.7	soil	cow	Kiambu	3
8	10.7	soil	cow	Kiambu	4
9	0	manure	Pig	Kiambu	1
9	0	manure	Pig	Kiambu	2
9	21.8	manure	Pig	Kiambu	3
9	10.6	manure	Pig	Kiambu	4
10	0	soil	Pig	Kiambu	1
10	0	soil	Pig	Kiambu	2
10	20.6	soil	Pig	Kiambu	3
10	10.5	soil	Pig	Kiambu	4
11	57	manure	chicken	Kiambu	1
11	0	manure	chicken	Kiambu	2
11	51.2	manure	chicken	Kiambu	3
11	10.6	manure	chicken	Kiambu	4
12	0	soil	chicken	Kiambu	1
12	0	soil	chicken	Kiambu	2
12	0	soil	chicken	Kiambu	3
12	10.6	soil	chicken	Kiambu	4
13	0	manure	cow	Kajiado	1
13	0	manure	cow	Kajiado	2
13	10.8	manure	cow	Kajiado	3
13	10.6	manure	cow	Kajiado	4
14	0	soil	cow	Kajiado	1
14	0	soil	cow	Kajiado	2
14	10.7	soil	cow	Kajiado	3
14	10.6	soil	cow	Kajiado	4
15	0	manure	Pig	Kajiado	1
15	0	manure	Pig	Kajiado	2
15	10.5	manure	Pig	Kajiado	3
15	10.8	manure	Pig	Kajiado	4
16	0	soil	Pig	Kajiado	1
16	0	soil	Pig	Kajiado	2
16	10.5	soil	Pig	Kajiado	3
16	10.6	soil	Pig	Kajiado	4
17	0	manure	chicken	Kajiado	1
17	0	manure	chicken	Kajiado	2
17	10.7	manure	chicken	Kajiado	3
17	10.5	manure	chicken	Kajiado	4
18	0	soil	chicken	Kajiado	1
18	0	soil	chicken	Kajiado	2
18	10.6	soil	chicken	Kajiado	3
18	10.6	soil	chicken	Kajiado	4

## Sheet: Oxitetracyline
sample_number	concentration(ng/mL)	sample_type	animal_source	county	replicate
1	180	manure	cow	Machakos	1
1	138	manure	cow	Machakos	2
1	118	manure	cow	Machakos	3
1	93.1	manure	cow	Machakos	4
2	146	soil	cow	Machakos	1
2	141	soil	cow	Machakos	2
2	97.8	soil	cow	Machakos	3
2	95	soil	cow	Machakos	4
3	144	manure	Pig	Machakos	1
3	243	manure	Pig	Machakos	2
3	96.8	manure	Pig	Machakos	3
3	156	manure	Pig	Machakos	4
4	138	soil	Pig	Machakos	1
4	208	soil	Pig	Machakos	2
4	93.2	soil	Pig	Machakos	3
4	135	soil	Pig	Machakos	4
5	148	manure	chicken	Machakos	1
5	142	manure	chicken	Machakos	2
5	99	manure	chicken	Machakos	3
5	95.5	manure	chicken	Machakos	4
6	158	soil	chicken	Machakos	1
6	138	soil	chicken	Machakos	2
6	105	soil	chicken	Machakos	3
6	93	soil	chicken	Machakos	4
7	141	manure	cow	Kiambu	1
7	143	manure	cow	Kiambu	2
7	95.1	manure	cow	Kiambu	3
7	96.4	manure	cow	Kiambu	4
8	141	soil	cow	Kiambu	1
8	142	soil	cow	Kiambu	2
8	95.2	soil	cow	Kiambu	3
8	95.6	soil	cow	Kiambu	4
9	1150	manure	Pig	Kiambu	1
9	148	manure	Pig	Kiambu	2
9	698	manure	Pig	Kiambu	3
9	99.4	manure	Pig	Kiambu	4
10	229	soil	Pig	Kiambu	1
10	136	soil	Pig	Kiambu	2
10	148	soil	Pig	Kiambu	3
10	92.2	soil	Pig	Kiambu	4
11	178	manure	chicken	Kiambu	1
11	141	manure	chicken	Kiambu	2
11	117	manure	chicken	Kiambu	3
11	95.2	manure	chicken	Kiambu	4
12	437	soil	chicken	Kiambu	1
12	143	soil	chicken	Kiambu	2
12	273	soil	chicken	Kiambu	3
12	96.1	soil	chicken	Kiambu	4
13	264	manure	cow	Kajiado	1
13	136	manure	cow	Kajiado	2
13	169	manure	cow	Kajiado	3
13	92.1	manure	cow	Kajiado	4
14	140	soil	cow	Kajiado	1
14	140	soil	cow	Kajiado	2
14	94.1	soil	cow	Kajiado	3
14	94.4	soil	cow	Kajiado	4
15	151	manure	Pig	Kajiado	1
15	145	manure	Pig	Kajiado	2
15	101	manure	Pig	Kajiado	3
15	97.3	manure	Pig	Kajiado	4
16	153	soil	Pig	Kajiado	1
16	148	soil	Pig	Kajiado	2
16	102	soil	Pig	Kajiado	3
16	99	soil	Pig	Kajiado	4
17	152	manure	chicken	Kajiado	1
17	137	manure	chicken	Kajiado	2
17	101	manure	chicken	Kajiado	3
17	92.8	manure	chicken	Kajiado	4
18	140	soil	chicken	Kajiado	1
18	138	soil	chicken	Kajiado	2
18	94.5	soil	chicken	Kajiado	3
18	93.1	soil	chicken	Kajiado	4

## Sheet: Tetracyline
sample_number	concentration(ng/mL)	sample_type	animal_source	county	replicate
1	222	manure	cow	Machakos	1
1	231	manure	cow	Machakos	2
1	77.9	manure	cow	Machakos	3
1	84.2	manure	cow	Machakos	4
2	249	soil	cow	Machakos	1
2	267	soil	cow	Machakos	2
2	96.4	soil	cow	Machakos	3
2	108	soil	cow	Machakos	4
3	176	manure	Pig	Machakos	1
3	459	manure	Pig	Machakos	2
3	47.3	manure	Pig	Machakos	3
3	236	manure	Pig	Machakos	4
4	176	soil	Pig	Machakos	1
4	231	soil	Pig	Machakos	2
4	47.7	soil	Pig	Machakos	3
4	83.9	soil	Pig	Machakos	4
5	192	manure	chicken	Machakos	1
5	183	manure	chicken	Machakos	2
5	58.4	manure	chicken	Machakos	3
5	52.3	manure	chicken	Machakos	4
6	205	soil	chicken	Machakos	1
6	185	soil	chicken	Machakos	2
6	67.1	soil	chicken	Machakos	3
6	53.8	soil	chicken	Machakos	4
7	309	manure	cow	Kiambu	1
7	379	manure	cow	Kiambu	2
7	136	manure	cow	Kiambu	3
7	182	manure	cow	Kiambu	4
8	192	soil	cow	Kiambu	1
8	207	soil	cow	Kiambu	2
8	58.3	soil	cow	Kiambu	3
8	68.1	soil	cow	Kiambu	4
9	366	manure	Pig	Kiambu	1
9	347	manure	Pig	Kiambu	2
9	174	manure	Pig	Kiambu	3
9	161	manure	Pig	Kiambu	4
10	378	soil	Pig	Kiambu	1
10	216	soil	Pig	Kiambu	2
10	182	soil	Pig	Kiambu	3
10	74.3	soil	Pig	Kiambu	4
11	297	manure	chicken	Kiambu	1
11	287	manure	chicken	Kiambu	2
11	128	manure	chicken	Kiambu	3
11	122	manure	chicken	Kiambu	4
12	190	soil	chicken	Kiambu	1
12	264	soil	chicken	Kiambu	2
12	56.5	soil	chicken	Kiambu	3
12	106	soil	chicken	Kiambu	4
13	211	manure	cow	Kajiado	1
13	195	manure	cow	Kajiado	2
13	71.2	manure	cow	Kajiado	3
13	60.4	manure	cow	Kajiado	4
14	198	soil	cow	Kajiado	1
14	192	soil	cow	Kajiado	2
14	61.9	soil	cow	Kajiado	3
14	58	soil	cow	Kajiado	4
15	366	manure	Pig	Kajiado	1
15	180	manure	Pig	Kajiado	2
15	174	manure	Pig	Kajiado	3
15	49.9	manure	Pig	Kajiado	4
16	166	soil	Pig	Kajiado	1
16	198	soil	Pig	Kajiado	2
16	40.6	soil	Pig	Kajiado	3
16	49.9	soil	Pig	Kajiado	4
17	292	manure	chicken	Kajiado	1
17	183	manure	chicken	Kajiado	2
17	125	manure	chicken	Kajiado	3
17	52.4	manure	chicken	Kajiado	4
18	259	soil	chicken	Kajiado	1
18	190	soil	chicken	Kajiado	2
18	103	soil	chicken	Kajiado	3
18	56.8	soil	chicken	Kajiado	4

## Sheet: Erythromycin
sample_number	concentration(ng/mL)	sample_type	animal_source	county	replicate
1		manure	cow	Machakos	1
1		manure	cow	Machakos	2
1		manure	cow	Machakos	3
1		manure	cow	Machakos	4
2		soil	cow	Machakos	1
2		soil	cow	Machakos	2
2		soil	cow	Machakos	3
2		soil	cow	Machakos	4
3		manure	Pig	Machakos	1
3		manure	Pig	Machakos	2
3		manure	Pig	Machakos	3
3		manure	Pig	Machakos	4
4		soil	Pig	Machakos	1
4		soil	Pig	Machakos	2
4		soil	Pig	Machakos	3
4		soil	Pig	Machakos	4
5		manure	chicken	Machakos	1
5		manure	chicken	Machakos	2
5		manure	chicken	Machakos	3
5		manure	chicken	Machakos	4
6		soil	chicken	Machakos	1
6		soil	chicken	Machakos	2
6		soil	chicken	Machakos	3
6		soil	chicken	Machakos	4
7		manure	cow	Kiambu	1
7		manure	cow	Kiambu	2
7		manure	cow	Kiambu	3
7		manure	cow	Kiambu	4
8		soil	cow	Kiambu	1
8		soil	cow	Kiambu	2
8		soil	cow	Kiambu	3
8		soil	cow	Kiambu	4
9		manure	Pig	Kiambu	1
9		manure	Pig	Kiambu	2
9		manure	Pig	Kiambu	3
9		manure	Pig	Kiambu	4
10		soil	Pig	Kiambu	1
10		soil	Pig	Kiambu	2
10		soil	Pig	Kiambu	3
10		soil	Pig	Kiambu	4
11		manure	chicken	Kiambu	1
11		manure	chicken	Kiambu	2
11		manure	chicken	Kiambu	3
11		manure	chicken	Kiambu	4
12		soil	chicken	Kiambu	1
12		soil	chicken	Kiambu	2
12		soil	chicken	Kiambu	3
12		soil	chicken	Kiambu	4
13		manure	cow	Kajiado	1
13		manure	cow	Kajiado	2
13		manure	cow	Kajiado	3
13		manure	cow	Kajiado	4
14		soil	cow	Kajiado	1
14		soil	cow	Kajiado	2
14		soil	cow	Kajiado	3
14		soil	cow	Kajiado	4
15		manure	Pig	Kajiado	1
15		manure	Pig	Kajiado	2
15		manure	Pig	Kajiado	3
15		manure	Pig	Kajiado	4
16		soil	Pig	Kajiado	1
16		soil	Pig	Kajiado	2
16		soil	Pig	Kajiado	3
16		soil	Pig	Kajiado	4
17		manure	chicken	Kajiado	1
17		manure	chicken	Kajiado	2
17		manure	chicken	Kajiado	3
17		manure	chicken	Kajiado	4
18		soil	chicken	Kajiado	1
18		soil	chicken	Kajiado	2
18		soil	chicken	Kajiado	3
18		soil	chicken	Kajiado	4

## Sheet: Lincomycin
sample_number	concentration(ng/mL)	sample_type	animal_source	county	replicate
1	3.07	manure	cow	Machakos	1
1	2.14	manure	cow	Machakos	2
1	0	manure	cow	Machakos	3
1	0	manure	cow	Machakos	4
2	2.02	soil	cow	Machakos	1
2	2.1	soil	cow	Machakos	2
2	0	soil	cow	Machakos	3
2	0	soil	cow	Machakos	4
3	2	manure	Pig	Machakos	1
3	2.25	manure	Pig	Machakos	2
3	0	manure	Pig	Machakos	3
3	0	manure	Pig	Machakos	4
4	2.06	soil	Pig	Machakos	1
4	3.09	soil	Pig	Machakos	2
4	0	soil	Pig	Machakos	3
4	0	soil	Pig	Machakos	4
5	3.39	manure	chicken	Machakos	1
5	2.37	manure	chicken	Machakos	2
5	0	manure	chicken	Machakos	3
5	0	manure	chicken	Machakos	4
6	2.84	soil	chicken	Machakos	1
6	2.3	soil	chicken	Machakos	2
6	0	soil	chicken	Machakos	3
6	0	soil	chicken	Machakos	4
7	2	manure	cow	Kiambu	1
7	4.07	manure	cow	Kiambu	2
7	0	manure	cow	Kiambu	3
7	0	manure	cow	Kiambu	4
8	2.59	soil	cow	Kiambu	1
8	2.51	soil	cow	Kiambu	2
8	0	soil	cow	Kiambu	3
8	0	soil	cow	Kiambu	4
9	2.51	manure	Pig	Kiambu	1
9	2.83	manure	Pig	Kiambu	2
9	0	manure	Pig	Kiambu	3
9	0	manure	Pig	Kiambu	4
10	2.16	soil	Pig	Kiambu	1
10	2.3	soil	Pig	Kiambu	2
10	0	soil	Pig	Kiambu	3
10	0	soil	Pig	Kiambu	4
11	2.23	manure	chicken	Kiambu	1
11	3.24	manure	chicken	Kiambu	2
11	0	manure	chicken	Kiambu	3
11	0	manure	chicken	Kiambu	4
12	2.67	soil	chicken	Kiambu	1
12	3.18	soil	chicken	Kiambu	2
12	0	soil	chicken	Kiambu	3
12	0	soil	chicken	Kiambu	4
13	2.86	manure	cow	Kajiado	1
13	2.21	manure	cow	Kajiado	2
13	0	manure	cow	Kajiado	3
13	0	manure	cow	Kajiado	4
14	3.41	soil	cow	Kajiado	1
14	3	soil	cow	Kajiado	2
14	0	soil	cow	Kajiado	3
14	0	soil	cow	Kajiado	4
15	3.01	manure	Pig	Kajiado	1
15	2.52	manure	Pig	Kajiado	2
15	0	manure	Pig	Kajiado	3
15	0	manure	Pig	Kajiado	4
16	2.5	soil	Pig	Kajiado	1
16	1.92	soil	Pig	Kajiado	2
16	0	soil	Pig	Kajiado	3
16	0	soil	Pig	Kajiado	4
17	3.53	manure	chicken	Kajiado	1
17	2.1	manure	chicken	Kajiado	2
17	0	manure	chicken	Kajiado	3
17	0	manure	chicken	Kajiado	4
18	2.94	soil	chicken	Kajiado	1
18	2.82	soil	chicken	Kajiado	2
18	0	soil	chicken	Kajiado	3
18	0	soil	chicken	Kajiado	4

## Sheet: Amoxicillin
sample_number	concentration(ng/mL)	sample_type	animal_source	county	replicate
1	0	manure	cow	Machakos	1
1	0	manure	cow	Machakos	2
1	35.3	manure	cow	Machakos	3
1	43.5	manure	cow	Machakos	4
2	35.8	soil	cow	Machakos	1
2	43.8	soil	cow	Machakos	2
2	0	soil	cow	Machakos	3
2	0	soil	cow	Machakos	4
3	36.2	manure	Pig	Machakos	1
3	44	manure	Pig	Machakos	2
3	0	manure	Pig	Machakos	3
3	0	manure	Pig	Machakos	4
4	36.4	soil	Pig	Machakos	1
4	44	soil	Pig	Machakos	2
4	0	soil	Pig	Machakos	3
4	0	soil	Pig	Machakos	4
5	36.3	manure	chicken	Machakos	1
5	36.5	manure	chicken	Machakos	2
5	44	manure	chicken	Machakos	3
5	44.1	manure	chicken	Machakos	4
6	35.5	soil	chicken	Machakos	1
6	35.6	soil	chicken	Machakos	2
6	43.6	soil	chicken	Machakos	3
6	43.7	soil	chicken	Machakos	4
7	35.3	manure	cow	Kiambu	1
7	35.8	manure	cow	Kiambu	2
7	43.5	manure	cow	Kiambu	3
7	43.7	manure	cow	Kiambu	4
8	36.1	soil	cow	Kiambu	1
8	43.9	soil	cow	Kiambu	2
8	0	soil	cow	Kiambu	3
8	0	soil	cow	Kiambu	4
9	0	manure	Pig	Kiambu	1
9	0	manure	Pig	Kiambu	2
9	0	manure	Pig	Kiambu	3
9	0	manure	Pig	Kiambu	4
10	35.6	soil	Pig	Kiambu	1
10	43.6	soil	Pig	Kiambu	2
10	0	soil	Pig	Kiambu	3
10	0	soil	Pig	Kiambu	4
11	35.5	manure	chicken	Kiambu	1
11	35.7	manure	chicken	Kiambu	2
11	43.6	manure	chicken	Kiambu	3
11	43.7	manure	chicken	Kiambu	4
12	35.9	soil	chicken	Kiambu	1
12	35.8	soil	chicken	Kiambu	2
12	43.8	soil	chicken	Kiambu	3
12	43.8	soil	chicken	Kiambu	4
13	35.3	manure	cow	Kajiado	1
13	43.5	manure	cow	Kajiado	2
13	0	manure	cow	Kajiado	3
13	0	manure	cow	Kajiado	4
14	0	soil	cow	Kajiado	1
14	0	soil	cow	Kajiado	2
14	0	soil	cow	Kajiado	3
14	0	soil	cow	Kajiado	4
15	35.5	manure	Pig	Kajiado	1
15	36.5	manure	Pig	Kajiado	2
15	43.6	manure	Pig	Kajiado	3
15	44.1	manure	Pig	Kajiado	4
16	35.6	soil	Pig	Kajiado	1
16	43.6	soil	Pig	Kajiado	2
16	0	soil	Pig	Kajiado	3
16	0	soil	Pig	Kajiado	4
17	35.9	manure	chicken	Kajiado	1
17	43.8	manure	chicken	Kajiado	2
17	0	manure	chicken	Kajiado	3
17	0	manure	chicken	Kajiado	4
18	35.4	soil	chicken	Kajiado	1
18	43.6	soil	chicken	Kajiado	2
18	0	soil	chicken	Kajiado	3
18	0	soil	chicken	Kajiado	4
